# Supplementary material for: Characterisation of LTR-Retrotransposons of Stevia rebaudiana and Their Use for the Analysis of Genetic Variability
Source: Int J Mol Sci. 2022 Jun 1;23(11):6220. doi: 10.3390/ijms23116220 (PMC9181549; doi:10.3390/ijms23116220)
Supplement: Supplementary file 1 [file ijms-23-06220-s001.zip]

Archive with 4 entries (3 files):
- ijms-1672807-supplementary/
- ijms-1672807-supplementary/ijms-1688985_figure1.pdf
- ijms-1672807-supplementary/ijms-1688985_figure2.pdf
- ijms-1672807-supplementary/ijms-1688985_figure3.pdf
